# Supplementary material for: Genome-Wide Association Analysis Reveals the Genetic Basis of Iron-Deficiency Stress Tolerance in Maize
Source: Front Plant Sci. 2022 Jun 2;13:878809. doi: 10.3389/fpls.2022.878809 (PMC9202619; doi:10.3389/fpls.2022.878809)
Supplement: Supplementary file 2 [file Table_1.xlsx]

## Sheet: Table S1
	Table S1 Phenotypic variation in the association population
	Trait	Treatment	Mean	CV (%)	Skewness	Kurtosis
	Fe score	-Fe	1.5	71.6	0.39808	-0.586756
	Plant height	-Fe	26.2	22.8	0.532851	0.223948
		CK	42.7	16.6	0.83	0.61
	Root length	-Fe	26.8	24.9	0.382497	0.569332
		CK	38.6	18.7	0.24	0.87
	Shoot dry weight	-Fe	0.14	38.9586	1.18649	1.18901
		CK	0.29	27.4	1.17	1.56
		-Fe/CK	0.54	30.2	-0.08	-0.51
	Root dry weight	-Fe	0.07	38.7389	1.00571	1.91778
		CK	0.13	28.5	1.07	1.49
		-Fe/CK	0.59	26.7	-0.03	-0.6
	R/S ratio	-Fe	0.51	25.7633	0.45625	0.814273
		CK	0.29	28.3	0.62	0.58
		-Fe/CK	1.67	27.3	-0.12	-0.26

## Sheet: Table S2
	Table S2 Pearson correlation analysis among the traits
		RL	SDW	RDW	R/S
	PH	0.397***	0.696***	0.516***	-0.258***
	RL		0.326***	0.360***	NS
	SDW			0.770***	-0.317***
	RDW				0.292***
	*** indicates significant difference at P < 0.001, and NS indicates not significant.

## Sheet: Table S3
	Table S3 Significant SNPs and the candidate genes identified within the 100-kb region flanking each significant SNPs
	Chr	Trait	SNP	Position	Alleles	MAF	P value	R2 (%)	Gene ID	Position (bp)	Gene name
	1	FeSc	chr1.S_14852324	14852324	A/G	0.0583942	4.22967e-05	5.67118	GRMZM2G464818	14779952-14781468	Pentatricopeptide repeat (PPR) superfamily protein
									GRMZM5G857303	14803265-14804370	Ribosomal L18p/L5e family protein
									GRMZM2G162725	14804662-14809417	Unknown
									GRMZM2G162749	14850871-14853754	DOF21 - C2C2-Dof-transcription factor 21
									GRMZM2G162764	14858516-14863230	HNH endonuclease
									GRMZM2G162776	14894390-14899485	COX10b - Cytochrome c oxidase subunit10b
	1	SDW	chr1.S_25623600	25623600	G/T	0.165746	8.8e-05	9.00052	GRMZM2G091563	25625764-25630712	Insulinase (Peptidase family M16) protein
			chr1.S_25625996	25625996	T/A	0.176796	2.52e-05	10.4229	GRMZM2G091543	25631767-25634781	TPX2 (targeting protein for Xklp2) protein family
									GRMZM2G091511	25637752-25640835	SNP33 - soluble N-ethylmaleimide-sensitive factor adaptor protein 33
									GRMZM2G015804	25704471-25711793	BGLU40 - Beta glucosidase 40
	1	RDW	chr1.S_31578464	31578464	T/C	0.32967	9.80383e-05	6.14062	GRMZM2G147603	31578024-31598791	APC6 - Anaphase promoting complex 6
	1	RDW	chr1.S_31743584	31743584	C/A	0.267658	0.000101097	6.20232	GRMZM2G061096	31738933-31743850	Endomembrane protein 70 protein family
									GRMZM2G060952	31744679-31747784	ZmDMAS1 - Deoxymugineic acid synthase 1
	1	SDW	chr1.S_33112319	33112319	C/T	0.162921	5.42e-05	9.5343	GRMZM2G108138	33111217-33118409	ACBP3 - acyl-CoA-binding domain 3
			chr1.S_33112428	33112428	T/G	0.174157	1.62092e-05	10.9514	GRMZM2G108032	33121698-33125126	Glycosyl hydrolase family 10 protein
	1	RDW	chr1.S_45923313	45923313	T/C	0.401235	8.60639e-05	10.1273	GRMZM2G006085	45905299-45918921	Cox19-like CHCH family protein
			chr1.S_45923375	45923375	T/C	0.314815	8.75e-05	10.1056	GRMZM2G006370	45920336-45923687	Protein kinase superfamily protein
									GRMZM2G307992	45928394-45938029	Thioredoxin superfamily protein
									GRMZM2G308034	45938197-45940618	MS9 - Male sterile 9
									GRMZM2G006981	45941207-45942947	Unknown
									GRMZM2G007080	45943567-45946514	Mitochondrial import inner membrane translocase subunit Tim17/Tim22/Tim23 family protein
	1	R/S	chr1.S_59865299	59865299	A/G	0.212	7.48029e-05	6.52647	GRMZM2G063048	59863427-59864863	DVR1 - Divinyl reductase1
									GRMZM5G801330	59865348-59865530	Unknown
	1	SDW	chr1.S_76610466	76610466	A/G	0.209016	4.62161e-05	6.75685	GRMZM5G892991	75627918-75632263	Argonaute family protein
									GRMZM2G425736	75767866-75774172	PRKR-interacting protein
									GRMZM2G068701	75958491-75961166	AAS1 - Auxin amido synthetase1
									GRMZM2G068826	76014623-76015776	Unknown
									GRMZM2G479340	76313716-76315398	NAD(P)-binding Rossmann-fold superfamily protein
									GRMZM2G174708	76339507-76340561	Polygalacturonase inhibiting protein 1
									GRMZM2G074138	76609645-76615882	Alpha/beta-Hydrolases superfamily protein
	1	SDW	PZE-101096927	95440325	A/G	0.216216	1.31044e-05	11.8351	GRMZM5G887922	95485361-95487308	S-ribonuclease binding protein family protein
		RDW	PZE-101096927	95440325	A/G	0.207547	9.04244e-06	12.1487
	1	FeSc	chr1.S_98355709	98355709	G/A	0.246324	7.11742e-05	5.30088	GRMZM2G367023	98318531-98326535	DNAJ heat shock N-terminal domain-containing protein
									GRMZM2G001895	98335529-98351517	DNAJ heat shock N-terminal domain-containing protein
									GRMZM2G001930	98354261-98357077	MYC7 - MYC transcription factor 7
	1	PH	PZE-101125417	158401610	A/G	0.17551	1.14314e-05	8.29634	GRMZM2G062788	158313837-158325193	BSD2 - Bundle sheath defective 2
			PZE-101125420	158421534	G/A	0.176955	4.11229e-06	9.19069
	1	PH	chr1.S_158474847	158474847	T/C	0.187251	3.14009e-06	8.98108	GRMZM5G832908	158473923-158476588	GAUT13 - Galacturonosyltransferase 13
			chr1.S_158476657	158476657	A/C	0.173913	1.2094e-06	9.76353
			chr1.S_158478330	158478330	T/C	0.173913	1.2094e-06	9.76353
			chr1.S_158478770	158478770	G/A	0.173913	1.2094e-06	9.76353
	1	R/S	chr1.S_160818551	160818551	C/T	0.08	9.84837e-05	6.30499	GRMZM2G331902	160808686-160810744	Amino acid permease family protein
									GRMZM2G139328	160817234-160819569	Transcriptional regulator of RNA polII, SAGA, subunit
									GRMZM2G139324	160857473-160858964	Glycosyltransferase-like protein
	1	R/S	chr1.S_161780039	161780039	C/T	0.0581395	9.479e-05	6.02909	GRMZM2G426125	161682242-161682850	ZFP7 - Zinc finger protein 7
									GRMZM2G132450	161706443-161708953	CYP81D3 - cytochrome P450 family 81 subfamily D polypeptide 3
									AF546187.1_FG001	161774740-161775462	AZ19D1 - Alpha Zein 19kDa D1
	1	R/S	chr1.S_170824174	170824174	A/G	0.0620155	5.85782e-05	6.49269	GRMZM2G052619	170807623-170846836	RHD3 - Root hair defective 3 GTP-binding protein
			chr1.S_170824177	170824177	C/T	0.0620155	5.85782e-05	6.49269	GRMZM2G052650	170847950-170852831	NEK2 - NIMA-related kinase 2
			chr1.S_170824185	170824185	C/T	0.0620155	5.85782e-05	6.49269
			chr1.S_170824408	170824408	T/A	0.0664062	9.20776e-05	6.17392
			chr1.S_170825207	170825207	A/C	0.0658915	3.77661e-05	6.83872
			chr1.S_170825219	170825219	T/C	0.0658915	3.77661e-05	6.83872
			chr1.S_170846492	170846492	A/G	0.0664062	4.08093e-05	6.80663
			chr1.S_170846714	170846714	C/T	0.0934959	6.38279e-05	6.66457
	1	R/S	chr1.S_183986163	183986163	T/G	0.0996016	2.21468e-06	9.25816	GRMZM2G080724	183983464-183984705	HSP8 - Heat shock protein8
									GRMZM2G080746	183985289-183993365	Sas10/U3 ribonucleoprotein (Utp) family protein
									GRMZM2G080775	183993561-184006197	PEX5 - Peroxin 5
									GRMZM2G080912	184011036-184016270	CBF1-interacting co-repressor CIR N-terminal;Pre-mRNA splicing factor
	1	R/S	chr1.S_187381436	187381436	G/A	0.321138	6.01118e-05	6.73594	GRMZM2G083755	187341766-187344871	Frataxin homolog
									GRMZM2G142507	187380518-187384704	P-loop containing nucleoside triphosphate hydrolases superfamily protein
									GRMZM2G441888	187383447-187384622	Mog1/PsbP/DUF1795-like photosystem II reaction center PsbP family protein
									GRMZM2G142597	187387273-187397432	Unknown
									GRMZM2G441903	187398921-187400738	A20/AN1-like zinc finger family protein
	1	R/S	chr1.S_189200959	189200959	G/A	0.0284553	1.94743e-05	7.77119	GRMZM2G088627	189145769-189150346	Peptidase M20/M25/M40 family protein
									GRMZM2G009009	189188469-189190473	Unknown
									GRMZM2G308873	189200780-189201223	Unknown
	1	SDW	chr1.S_191854777	191854777	C/T	0.198864	3.78891e-05	10.282	GRMZM2G329909	191852368-191856417	Endonuclease/exonuclease/phosphatase family protein
									GRMZM5G896294	191858163-191859141	Endonuclease/exonuclease/phosphatase family protein
									GRMZM2G386209	191859884-191861906	Auxin-responsive family protein
									GRMZM2G427451	191893507-191894902	Auxin-responsive family protein
	1	RDW	chr1.S_194558542	194558542	C/G	0.453125	6.84349e-05	6.82932	GRMZM2G407249	194491211-194493968	NTF1 - Nuclear transport factor 1
									GRMZM2G041262	194558317-194559858	Major facilitator superfamily protein
									GRMZM2G136523	194565023-194567116	Major facilitator superfamily protein
									GRMZM2G136534	194570543-194573688	Peroxidase superfamily protein
									GRMZM2G083725	194657095-194659202	LTPG1 - Glycosylphosphatidylinositol-anchored lipid protein transfer 1
	1	RL	chr1.S_204755022	204755022	A/C	0.142857	4.17417e-05	7.05683	GRMZM2G167548	204754853-204758556	Multiple myeloma tumor-associated protein 2 putative expressed
									GRMZM2G167836	204801265-204804192	VAMP727 - Vesicle-associated membrane protein 727
	1	RL	chr1.S_220778027	220778027	T/G	0.452586	6.70443e-05	7.04925	GRMZM2G101105	220775956-220779312	RTL1 - RNAse II-like 1
			chr1.S_220778054	220778054	C/A	0.452586	6.70443e-05	7.04925	GRMZM2G101116	220784972-220788333	RmlC-like cupins superfamily protein
			chr1.S_220778654	220778654	T/G	0.452586	6.70443e-05	7.04925	GRMZM2G101130	220822714-220824028	Carboxypeptidase
			chr1.S_220778656	220778656	G/T	0.452586	6.70443e-05	7.04925
	1	RDW	chr1.S_251092218	251092218	T/C	0.0719424	2.90812e-05	6.51216	GRMZM2G080828	251088454-251096714	DELTA-OAT - Ornithine-delta-aminotransferase
									GRMZM2G103672	251136916-251138525	EXPB4 - Expansin B4
									GRMZM5G859316	251139735-251144201	EXPB2 - Expansin B2
	1	RL	chr1.S_258444638	258444638	A/G	0.495652	1.91865e-05	8.51987	GRMZM2G118821	258353073-258355277	ZmIRT1 - Iron-regulated transporter 1
			chr1.S_258444988	258444988	G/C	0.491304	7.4646e-05	7.27482	GRMZM2G067919	258363413-258366718	GLB1 - Globulin 1
			chr1.S_258444999	258444999	T/G	0.495652	9.42238e-05	7.06372	GRMZM2G068024	258369619-258376421	PAPS1 - Poly(A) polymerase 1
			chr1.S_258445000	258445000	G/T	0.447826	2.18697e-05	8.39892	GRMZM2G369130	258383009-258386991	CVL1 - CVP2 like 1
									GRMZM2G039373	258439437-258446438	SNARE-like superfamily protein
	1	RDW	chr1.S_260147110	260147110	G/T	0.0967742	5.25565e-05	6.13665	GRMZM2G134976	260140775-260144609	Unknown
			chr1.S_260147182	260147182	G/T	0.0842105	1.43364e-05	6.89344	GRMZM2G134982	260147052-260150630	Ribosomal protein S5/Elongation factor G/III/V family protein
			chr1.S_260147557	260147557	T/C	0.122302	5.48814e-05	6.04843
	1	RDW	chr1.S_280581138	280581138	T/G	0.426901	2.4294e-05	11.5194	GRMZM2G353114	280536048-280542866	RNA binding (RRM/RBD/RNP motifs) family protein
			chr1.S_280581142	280581142	G/A	0.429412	3.14e-05	11.3178	GRMZM2G009944	280578987-280579726	Unknown
			chr1.S_280581187	280581187	A/C	0.447059	8.25e-05	10.0658	GRMZM2G009958	280580742-280583004	MEE14 - Maternal effect embryo arrest 14
			chr1.S_280581289	280581289	C/A	0.403509	2.75e-05	11.3597
	1	RDW	chr1.S_281071342	281071342	A/G	0.164706	2.01476e-05	11.8439	GRMZM2G040030	280974314-280977248	Cold-regulated 413-plasma membrane 2
			chr1.S_281071419	281071419	A/G	0.190751	6.23e-05	10.1977	GRMZM5G843914	281068719-281073121	Unknown
									AC234157.1_FG002	281107354-281109091	LEM1 - Lethal embryo mutant1
	1	PH	chr1.S_281750607	281750607	G/T	0.0483871	2.8761e-05	7.40344	GRMZM2G055054	281749444-281755366	SEC15A - Exocyst complex component sec15A
	1	R/S	chr1.S_283206536	283206536	C/A	0.06	4.36184e-05	6.9513	GRMZM2G472827	283187143-283191676	GYF domain-containing protein
									GRMZM2G029385	283205641-283207209	Chaperone DnaJ-domain superfamily protein
									GRMZM2G163251	283250286-283252184	NACTF7 - NAC-transcription factor 7
									GRMZM2G463726	283253092-283256718	Aspartyl/glutamyl-tRNA(Asn/Gln) amidotransferase subunit
	1	SDW	chr1.S_291925585	291925585	A/T	0.202381	1.45497e-05	11.7361	GRMZM2G087753	291887703-291893319	Unknown
									GRMZM2G027068	291901463-291903534	bHLH48 - bHLH-transcription factor 48
									GRMZM2G128663	291925456-291929818	HIT zinc finger ;PAPA-1-like conserved region
									GRMZM2G107745	291954036-291955046	RNA-binding (RRM/RBD/RNP motifs) family protein
	1	R/S	chr1.S_299125279	299125279	G/C	0.218623	7.75894e-05	6.34879	GRMZM2G110851	299095174-299097180	Pentatricopeptide repeat (PPR) superfamily protein
			chr1.S_299125280	299125280	T/C	0.218623	7.75894e-05	6.34879	GRMZM2G590033	299113982-299122437	Nucleotide binding;protein binding
									GRMZM2G479249	299123195-299124174	AIG2-like (avirulence induced gene) family protein
									GRMZM2G176612	299124462-299129776	AGD8 - ARF-GAP domain 8
	2	R/S	chr2.S_2107970	2107970	A/C	0.140351	1.45789e-05	8.64988	GRMZM2G343317	2060053-2060949	Unknown
			chr2.S_2108637	2108637	C/A	0.240741	3.7782e-05	8.19048	GRMZM2G040627	2069641-2079602	UDG1 - Uracil-DNA glycosylase 1
									GRMZM2G040736	2081848-2082630	CRR1 - Cytokinin response regulator 1
									GRMZM2G020843	2103127-2108774	Unknown
									GRMZM2G145825	2109946-2111375	Unknown
									GRMZM2G145816	2113676-2116880	Ubiquitin carboxyl-terminal hydrolase family protein
									GRMZM2G145775	2118219-2120778	PEX22 - Peroxin 22
	2	R/S	chr2.S_2346213	2346213	G/C	0.0837004	2.0158e-05	8.26049	GRMZM2G077541	2326285-2329820	Class I glutamine amidotransferase-like superfamily protein
									GRMZM2G077744	2338643-2346346	Signal recognition particle 19 kDa protein putative / SRP19 putative
									GRMZM2G078033	2361373-2365085	PAO6 - Polyamine oxidase 6
									GRMZM2G078541	2366041-2371230	Trypsin family protein
	2	R/S	chr2.S_3738938	3738938	G/T	0.0619835	5.60233e-05	7.07135	GRMZM2G009653	3696860-3699130	Basic leucine zipper/W2 domain protein
									GRMZM2G009413	3707242-3711287	RRP4 - Ribosomal RNA processing 4
									GRMZM2G150496	3734304-3739248	Inositol-pentakisphosphate 2-kinase family protein
									GRMZM2G017654	3775744-3804915	MAPKKK7 - Mitogen-activated protein kinase kinase kinase 7
	2	RDW	chr2.S_6483128	6483128	A/T	0.0434783	2.0577e-05	6.67868	GRMZM2G036262	6458506-6459190	Unknown
			chr2.S_6484082	6484082	C/G	0.0892193	3.19155e-05	6.49652	GRMZM2G004305	6460912-6467461	SEP2 - Stress enhanced protein 2
									GRMZM2G004352	6470740-6473603	Peptidase cysteine peptidase active site putative expressed
									GRMZM2G305007	6473777-6482852	Peptidase cysteine peptidase active site putative expressed
									GRMZM2G004590	6482881-6486234	SK1 - Shikimate kinase 1
	2	R/S	chr2.S_16469477	16469477	G/A	0.0617284	3.5573e-05	7.26397	GRMZM2G161913	16450273-16472826	Encodes a yeast CTR9 homolog that is involved in the control of flowering time
			chr2.S_16471099	16471099	A/G	0.0617284	3.5573e-05	7.26397
	2	RL	chr2.S_19266717	19266717	G/C	0.378261	9.7636e-05	6.75469	GRMZM2G462261	19257350-19262311	Nucleotide-diphospho-sugar transferases superfamily protein
									GRMZM2G162333	19264742-19267211	PME36 - Pectin methylesterase 36
									GRMZM2G077811	19281986-19284392	Thioesterase superfamily protein
	2	SDW	chr2.S_24387931	24387931	A/G	0.494118	2.7544e-05	11.1902	GRMZM2G447090	24360634-24363095	Tetratricopeptide repeat (TPR)-like superfamily protein
									GRMZM5G836429	24372309-24372758	Protein of unknown function (DUF167). hypothetical protein
									GRMZM2G434557	24387828-24389072	Vacuolar iron transporter (VIT) family protein.
	2	RL	PZE-102046995	24559762	G/A	0.417021	7.09354e-05	6.84808	GRMZM2G061928	24608141-24615659	PPa3 - Pyrophosphorylase 3
	2	PH	chr2.S_29261853	29261853	A/C	0.205882	6.76777e-05	6.8106	GRMZM2G147256	29261515-29264814	Threonine aldolase 1
									GRMZM2G147268	29265971-29269850	Threonine aldolase 1
	2	RL	chr2.S_33076072	33076072	A/G	0.124498	8.71284e-05	6.32441	GRMZM2G022974	33033396-33034574	NLP3 - NLP-transcription factor 3
									GRMZM2G031398	33073314-33082037	Plant regulator RWP-RK family protein
	2	R/S	PZE-102081960	67542516	G/A	0.240741	9.87636e-05	10.0747	GRMZM2G086267	67538679-67544415	Ubiquitin family protein
	2	R/S	chr2.S_67653966	67653966	T/A	0.240964	9.75593e-05	10.1702	GRMZM2G306376	67755206-67758000	Mediator of RNA polymerase II transcription subunit-like protein
			chr2.S_67755255	67755255	T/C	0.240964	9.75593e-05	10.1702
			chr2.S_67755337	67755337	C/A	0.151515	7.29456e-05	10.7257
			chr2.S_67755396	67755396	G/A	0.151515	7.29456e-05	10.7257
			chr2.S_67755470	67755470	T/C	0.150602	9.29581e-05	10.3047
			chr2.S_67755579	67755579	T/C	0.151515	7.29456e-05	10.7257
			chr2.S_67755637	67755637	C/A	0.151515	7.29456e-05	10.7257
			chr2.S_67755639	67755639	C/T	0.151515	7.29456e-05	10.7257
			chr2.S_67755756	67755756	G/T	0.151515	7.29456e-05	10.7257
			chr2.S_67755822	67755822	C/A	0.151515	7.29456e-05	10.7257
			chr2.S_67755862	67755862	C/T	0.151515	7.29456e-05	10.7257
	2	RL	PZE-102097629	113281175	A/G	0.272358	5.63764e-05	6.84507	GRMZM2G444138	113281192-113282484	Transmembrane protein
									GRMZM2G076343	113312679-113314160	Unknown
									GRMZM2G076394	113315173-113318726	O-acetyltransferase family protein
	2	RL	PZE-102103983	128278272	G/A	0.311475	9.23582e-05	6.43534	GRMZM2G090086	128291939-128299210	Preprotein translocase SecA family protein
	2	R/S	chr2.S_167850571	167850571	C/T	0.054902	3.79511e-05	7.01368	GRMZM2G363715	167842723-167850852	RNA-binding (RRM/RBD/RNP motifs) family protein
	2	RL	PZE-102125779	174975066	A/G	0.4	6.07302e-05	7.00646	GRMZM2G116004	174950672-174953710	PEX3 - Peroxin 3
									GRMZM2G062416	174978254-174983525	CDS1 - CDP-diacylglycerol synthase 1
	2	R/S	chr2.S_186675161	186675161	A/G	0.115079	4.44371e-05	6.85634	GRMZM2G001977	186788758-186790309	Alpha/beta-Hydrolases superfamily protein
			chr2.S_186821180	186821180	A/G	0.240664	5.0172e-05	6.95919	GRMZM2G323504	186818557-186819984	Alpha/beta-Hydrolases superfamily protein
			chr2.S_186821344	186821344	G/A	0.204167	2.83232e-05	7.43796	GRMZM2G026095	186820429-186821726	CXE13 - Carboxyesterase 13
			chr2.S_186821427	186821427	C/G	0.232365	7.09178e-05	6.67243
	2	RDW	chr2.S_188872957	188872957	C/G	0.136531	2.29931e-05	6.7994	GRMZM5G827575	188821194-188823296	Unknown
			chr2.S_188874149	188874149	G/A	0.136531	2.29931e-05	6.7994	GRMZM2G026065	188871530-188875337	D6 protein kinase like 2
									GRMZM2G018004	188885085-188885691	Unknown
									GRMZM2G018070	188899852-188900979	RING/U-box superfamily protein
	2	RL	chr2.S_191130892	191130892	T/G	0.273109	9.12035e-05	6.76023	GRMZM2G388297	191148093-191148938	SMR12 - Siamese-related 12
									GRMZM2G087312	191156336-191159847	NADH:ubiquinone oxidoreductase 17.2kDa subunit
	2	SDW	PZE-102144430	191378729	G/A	0.42515	4.8472e-05	10.7569	GRMZM2G047971	191350704-191353166	Ribosomal protein L32e
									GRMZM2G083504	191378248-191380925	bHLH121 - bHLH-transcription factor 121
	2	RDW	chr2.S_202643022	202643022	G/C	0.280899	6.66623e-05	6.06658	GRMZM2G002879	202635758-202642342	Methionine aminopeptidase 1B
									GRMZM2G301738	202642948-202645418	S-locus lectin protein kinase family protein
	2	RDW	chr2.S_205713035	205713035	T/G	0.237736	5.84087e-05	6.28774	GRMZM2G117968	205709069-205714635	Cyclophilin-like peptidyl-prolyl cis-trans isomerase family protein
			chr2.S_205713153	205713153	G/A	0.181132	2.8672e-05	6.83122	GRMZM2G418415	205713038-205714534	Alpha/beta-Hydrolases superfamily protein
			chr2.S_205713175	205713175	A/T	0.181132	2.8672e-05	6.83122	GRMZM2G418343	205716114-205716955	Cell wall protein precursor putative
			chr2.S_205713286	205713286	T/C	0.180451	2.14729e-05	7.01852
	2	FeSc	chr2.S_214060482	214060482	T/C	0.163498	5.30506e-06	7.25322	GRMZM2G040209	214057816-214061278	51 kDa subunit of complex I
									GRMZM2G077500	214080575-214081391	Protein phosphatase 2C family protein
	2	R/S	chr2.S_217119711	217119711	G/A	0.175758	4.84614e-05	10.8329	GRMZM2G030646	217093149-217097528	Eukaryotic translation initiation factor 2 beta subunit
									GRMZM2G031125	217116419-217119875	CYP714A1 - Cytochrome P450 family 714 subfamily A polypeptide 1
									GRMZM2G031329	217120117-217121376	CML42 - calmodulin like 42
	2	R/S	chr2.S_235374174	235374174	C/G	0.245833	8.68462e-05	6.48543	GRMZM5G873015	235346405-235348054	U3 small nucleolar RNA-associated-like protein
			chr2.S_235374202	235374202	A/G	0.245833	8.68462e-05	6.48543	GRMZM2G097967	235348315-235349347	Disease resistance-responsive (dirigent-like protein) family protein
			chr2.S_235374273	235374273	C/T	0.246862	8.68087e-05	6.4867	GRMZM5G850015	235372939-235374309	Aldolase-type TIM barrel family protein
			chr2.S_235374286	235374286	T/C	0.245833	8.68462e-05	6.48543	GRMZM5G840582	235379256-235383947	ALT8 - Alanine amino transferase 8
	2	FeSc	PUT-163a-110194326-51	236047048	A/G	0.08	2.24992e-05	6.43916	GRMZM2G070503	236030115-236031659	NB-ARC domain-containing disease resistance protein
									GRMZM2G070542	236045970-236051898	TCP-1/cpn60 chaperonin family protein
	2	RDW	chr2.S_236245606	236245606	A/G	0.350211	3.25624e-05	8.13901	GRMZM2G079888	236245150-236250456	SUDH4 - Succinate dehydrogenase 4
			chr2.S_236246935	236246935	T/C	0.35443	3.57713e-05	8.0517	GRMZM2G079962	236251123-236252107	Unknown
									GRMZM2G378515	236255190-236260495	GRF7 - General regulatory factor 7
									GRMZM2G103955	236283792-236288865	Tetratricopeptide repeat (TPR)-like superfamily protein
	3	R/S	chr3.S_2142479	2142479	G/A	0.125	8.33916e-05	6.78516	GRMZM2G470307	2101164-2106467	MYB117 - MYB-transcription factor 117
									GRMZM2G170035	2127829-2132407	PERK1 - Proline extensin-like receptor kinase 1
									GRMZM2G170013	2138269-2142726	NYC1 - Non-yellow coloring1
	3	R/S	chr3.S_3835240	3835240	A/G	0.0765957	4.81345e-05	7.34908	AC233853.1_FG002	3820868-3822095	bZIP117 - bZIP-transcription factor 117
									AC233853.1_FG003	3830545-3832095	CYP710A1 - Cytochrome P450 family 710 subfamily A polypeptide 1
									GRMZM2G093278	3835088-3839366	TRANS11 - Translocase 11
	3	RDW	chr3.S_8816077	8816077	T/C	0.0457746	7.93025e-05	5.64869	GRMZM2G111846	8802731-8825641	ARM repeat superfamily protein
	3	R/S	chr3.S_19669882	19669882	A/G	0.0595238	6.54959e-06	8.48804	GRMZM2G327564	19669523-19670484	Translation protein SH3-like family protein
	3	RDW	chr3.S_21732135	21732135	G/A	0.364312	3.46628e-05	7.00043	GRMZM2G150866	21731659-21756694	Metallo-hydrolase/oxidoreductase superfamily protein
			chr3.S_21732136	21732136	C/G	0.364312	3.46628e-05	7.00043
			chr3.S_21732154	21732154	C/A	0.364312	3.46628e-05	7.00043
			chr3.S_21740350	21740350	A/G	0.364312	3.46628e-05	7.00043
			chr3.S_21740410	21740410	G/C	0.364312	3.46628e-05	7.00043
			chr3.S_21753604	21753604	C/T	0.287823	5.69583e-05	6.59789
			chr3.S_21755453	21755453	A/G	0.284133	6.72209e-05	6.4663
			chr3.S_21755491	21755491	T/G	0.284133	6.72209e-05	6.4663
			chr3.S_21755512	21755512	G/A	0.284133	6.72209e-05	6.4663
	3	R/S	chr3.S_40068924	40068924	A/G	0.113281	8.83481e-05	6.14586	GRMZM2G419111	40062008-40064270	GGH2 - Geranylgeranyl hydrogenase2
									GRMZM2G419085	40064475-40069037	MOS4 - Modifier of snc1 4
	3	R/S	chr3.S_46176638	46176638	C/T	0.27044	6.15747e-05	10.9985	GRMZM2G130366	46129464-46133398	PPR596 - PENTATRICOPEPTIDE REPEAT 596
									GRMZM2G130348	46175909-46179583	F-box family protein
	3	R/S	chr3.S_50943269	50943269	C/G	0.0524194	5.19282e-05	6.7173	GRMZM2G133646	50943504-50950774	SBP24 - SBP-transcription factor 24
	3	R/S	chr3.S_96765058	96765058	A/G	0.0905512	5.09153e-05	6.74866	GRMZM2G443240	96852955-96861590	RNI-like superfamily protein
	3	R/S	chr3.S_98141064	98141064	A/T	0.206226	6.88926e-05	6.38853	GRMZM2G000076	98138207-98141895	Unknown
	3	FeSc	chr3.S_148099835	148099835	G/A	0.280142	5.1728e-05	5.51154	GRMZM2G310069	148097816-148101739	Amidohydrolase family
	3	FeSc	SYN20906	148219789	A/G	0.225806	3.09749e-05	6.01272	GRMZM2G032496	148219642-148223741	Glycoside hydrolase family 2 protein
			chr3.S_148219877	148219877	A/G	0.348592	9.29842e-05	5.12519	GRMZM2G156019	148239120-148241018	ARR9 - Response regulator 9
			SYN20913	148220599	C/A	0.340741	9.97542e-05	5.34473
			SYN20911	148220673	G/A	0.342007	9.97542e-05	5.34473
			SYN20920	148220777	C/A	0.343173	6.55811e-05	5.62811
	3	PH	chr3.S_167430632	167430632	C/A	0.320346	1.588e-05	8.34223	GRMZM2G044055	167430557-167434551	FH1 - Formin homology 1
									GRMZM2G044092	167437244-167446866	BGLU42 - Beta glucosidase 42
									GRMZM2G118362	167472714-167474898	Tetratricopeptide repeat (TPR)-like superfamily protein
	3	SDW	chr3.S_170114308	170114308	C/A	0.1	2.83928e-05	7.31704	GRMZM2G080917	170106279-170110892	ALF13 - Alfin-like-transcription factor 13
									GRMZM2G081077	170111548-170114502	Class I peptide chain release factor
									GRMZM5G856881	170115790-170118780	DMES1 - Diphosphocytidyl methyl erythritol synthase1
									GRMZM2G081188	170119916-170125036	Unknown
	3	R/S	chr3.S_191123642	191123642	A/G	0.422311	7.83526e-05	6.57449	GRMZM2G355343	191079233-191080602	Unknown
			chr3.S_191123645	191123645	A/G	0.464567	6.87081e-05	6.58759	GRMZM2G054905	191124531-191185971	Insulinase (Peptidase family M16) family protein
			chr3.S_191123690	191123690	T/G	0.262948	3.77763e-05	7.13498	GRMZM2G054811	191188560-191194936	SNARE associated Golgi protein family
			chr3.S_191124131	191124131	C/G	0.456693	3.19671e-05	7.21198
			chr3.S_191124145	191124145	C/A	0.324	2.61135e-05	7.46252
			chr3.S_191124807	191124807	A/G	0.456693	3.19671e-05	7.21198
			chr3.S_191125303	191125303	C/G	0.456693	3.19671e-05	7.21198
			chr3.S_191158119	191158119	C/T	0.444882	8.31116e-05	6.36649
			chr3.S_191185365	191185365	G/T	0.410156	6.41638e-05	6.38503
	3	PH	chr3.S_200068026	200068026	T/C	0.06	2.68425e-06	9.15808	GRMZM2G111510	200035654-200043818	DNP2 - Diphosphonucleotide phosphatase 2
									GRMZM2G111436	200067856-200068776	Werner syndrome-like exonuclease
	3	SDW	chr3.S_210821187	210821187	G/A	0.356725	9.84129e-05	9.47581	GRMZM2G150631	210820925-210851435	Transducin/WD40 repeat-like superfamily protein
			chr3.S_210821240	210821240	T/A	0.356725	9.84e-05	9.47581
	4	R/S	chr4.S_4863351	4863351	G/A	0.200837	1.1998e-05	8.44722	GRMZM2G165383	4851331-4855715	PSP - 3-phosphoserine phosphatase
									GRMZM2G165461	4861353-4862432	SPIRAL1-like 1
									GRMZM2G468260	4863071-4867499	RING/U-box superfamily protein
	4	RDW	chr4.S_5393620	5393620	G/C	0.495902	6.16321e-05	7.20481	GRMZM2G154169	5375612-5380694	GIF2 - Growth-regulating-factor-inteacting factor2
									GRMZM2G453684	5379277-5383018	DNA binding;DNA-directed RNA polymerases
									GRMZM2G154366	5383695-5391010	PAH2 - Phosphatidic acid phosphohydrolase 2
									GRMZM2G154394	5392942-5396361	Unknown
	4	R/S	chr4.S_6409133	6409133	A/C	0.06639	5.12169e-05	7.17921	GRMZM2G099666	6403797-6408876	ACX2 - Acyl-CoA oxidase 2
									GRMZM2G099583	6408783-6414712	Unknown
									GRMZM2G399677	6415272-6423155	RING/FYVE/PHD zinc finger superfamily protein
									GRMZM2G099353	6454363-6457686	Unknown
	4	RL	chr4.S_25641300	25641300	G/T	0.191057	8.34124e-05	6.41657	GRMZM2G036829	25635823-25641475	PGR7 - Proton gradient regulation 7
									GRMZM2G165137	25659493-25664064	RNA-binding (RRM/RBD/RNP motifs) family protein
	4	R/S	chr4.S_26684019	26684019	G/A	0.05	5.03516e-05	6.50702	GRMZM2G111300	26655455-26658141	ZmZIP4 - zinc-regulated, iron-regulated transporter-like protein 4
			chr4.S_26690429	26690429	T/G	0.05	5.03516e-05	6.50702	GRMZM2G377369	26683848-26688827	MBD122 - Methyl binding domain 122
	4	R/S	chr4.S_26851420	26851420	G/A	0.0501931	5.06856e-05	6.50474	GRMZM2G146862	26821035-26862156	Tetratricopeptide repeat (TPR)-containing protein
									GRMZM2G093900	26893142-26901172	Pyridoxal phosphate (PLP)-dependent transferases superfamily protein
	4	SDW	chr4.S_36765917	36765917	T/C	0.0501931	4.15298e-05	6.72172	GRMZM2G050118	36724241-36728555	Chloroplast J-like domain 1
			chr4.S_36766346	36766346	A/C	0.0501931	4.15298e-05	6.72172	GRMZM2G351382	36759989-36766540	Bromodomain and extraterminal domain protein 9
			chr4.S_36766441	36766441	A/C	0.0501931	4.15298e-05	6.72172	GRMZM2G351373	36768897-36776771	RNA polymerases M/15 Kd subunit
	4	SDW	chr4.S_43239660	43239660	A/G	0.0930233	3.8286e-05	6.68867	GRMZM2G164759	43231364-43234753	Stress response NST1-like protein
									GRMZM2G164735	43239459-43241332	BBR3 - BBR/BPC-transcription factor 3
	4	RDW	chr4.S_131764614	131764614	G/A	0.29562	9.93417e-05	5.69968	GRMZM2G123037	131764453-131766670	Cytochrome P450 family 86 subfamily C polypeptide 1
									GRMZM2G122983	131769429-131772958	VPS20.2 - Vacuolar protein sorting-associated protein 20.2
	4	PH	PZE-104067650	134448513	A/G	0.203922	6.47225e-05	6.4496	GRMZM2G389625	134590223-134592117	Unknown
			chr4.S_134994856	134994856	A/T	0.28629	6.18858e-05	7.07655	GRMZM2G160174	134621927-134626199	ATG101 - autophagy101
			chr4.S_134994861	134994861	A/G	0.288618	6.10919e-05	7.0911	GRMZM2G480712	134918212-134919823	DNA double-strand break repair protein
									GRMZM2G374313	134994992-134998245	NAD(P)-binding Rossmann-fold superfamily protein
	4	SDW	chr4.S_137568006	137568006	T/C	0.0585938	8.03088e-05	6.2281	GRMZM2G041842	137567861-137591892	TRAF-like family protein
									GRMZM2G004908	137593012-137596385	TRAF-like family protein
	4	SDW	chr4.S_169210027	169210027	C/A	0.233871	1.65217e-05	7.6992	GRMZM2G080497	169206263-169209832	PHPT1 - Para-hydroxybenzoate-polyprenyltransferase 1
									GRMZM2G383210	169209879-169229732	JMJ21 - JUMONJI-transcription factor 21
	4	RDW	chr4.S_172761931	172761931	C/A	0.314961	2.18554e-05	7.22618	GRMZM2G178398	172748163-172754261	ENTH/VHS family protein. Involved in plant trans-Golgi network
									GRMZM2G379005	172760157-172765319	GATA4 - C2C2-GATA-transcription factor 4
	4	SDW	chr4.S_183919332	183919332	T/C	0.129167	8.97687e-05	6.51404	GRMZM5G829928	183905613-183908647	PTAC6 - Plastid transcriptionally active 6
			chr4.S_183979521	183979521	A/C	0.450644	7.86371e-05	6.7478	GRMZM5G822947	183912540-183913372	Hypoxia-responsive family protein
			chr4.S_183979733	183979733	C/T	0.497835	1.99026e-05	7.99734	GRMZM2G138936	183918948-183921913	Unknown
			chr4.S_183982389	183982389	C/A	0.461538	2.57667e-05	7.69266	GRMZM2G114052	183975987-183979895	Stress response NST1-like protein
			chr4.S_183982390	183982390	T/C	0.461538	2.57667e-05	7.69266	GRMZM2G113967	183982298-183984927	SOS3-interacting protein 1
			chr4.S_183982391	183982391	C/T	0.461538	2.57667e-05	7.69266
			chr4.S_183982392	183982392	A/C	0.440171	3.82105e-05	7.3552
			chr4.S_183982393	183982393	G/A	0.42735	2.43379e-05	7.6864
			chr4.S_183982457	183982457	C/T	0.465812	2.92182e-05	7.58481
			chr4.S_183983027	183983027	C/T	0.470085	5.57546e-05	7.03327
	4	PH	chr4.S_184165469	184165469	A/T	0.127341	5.98616e-05	6.2103	GRMZM2G032619	184157611-184162714	Encodes a member of the WNK family of protein kinases
		RDW	chr4.S_184165469	184165469	A/T	0.127341	5.98616e-05	6.2103	GRMZM2G032475	184165235-184179430	PAP/OAS1 substrate-binding domain superfamily
	4	SDW	chr4.S_187289926	187289926	T/C	0.0946502	6.0811e-05	6.87305	GRMZM2G055467	187275100-187278639	SSL2 - Strictosidine synthase-like 2
			chr4.S_187290467	187290467	C/G	0.0942623	5.76967e-05	6.85838	GRMZM2G055507	187289565-187295583	IPMS2 - 2-isopropylmalate synthase 1
			chr4.S_187290470	187290470	T/C	0.0942623	5.69925e-05	6.9008	GRMZM2G055538	187295953-187302204	DNA double-strand break repair protein;
			chr4.S_187290883	187290883	T/C	0.0942623	5.69925e-05	6.9008
			chr4.S_187290892	187290892	A/G	0.0942623	5.69925e-05	6.9008
			chr4.S_187290909	187290909	T/C		5.69925e-05	6.9008
			chr4.S_187290970	187290970	T/G	0.0942623	5.69925e-05	6.9008
			chr4.S_187291439	187291439	C/T	0.0942623	5.69925e-05	6.9008
	4	RDW	chr4.S_199166838	199166838	C/A	0.205036	4.28429e-05	6.12927	GRMZM2G001541	199215953-199219140	Unknown
			chr4.S_199170565	199170565	A/G	0.200704	4.77238e-05	6.02246
			chr4.S_199183097	199183097	G/C	0.193548	3.54717e-05	6.34269
	4	R/S	chr4.S_219582768	219582768	C/T	0.452	8.41595e-05	6.26328	GRMZM2G461808	219480825-219493841	Myosin heavy chain-like protein
									GRMZM2G096958	219581608-219585123	ZmNAAT1 - Nicotianamine aminotransferase 1
									GRMZM2G096946	219600282-219603959	XAT1 - Xylan α-1,3-arabinofuranosyl-transferase 1
									GRMZM2G005640	219617766-219621176	Ribosomal protein S4 (RPS4A) family protein
	4	SDW	chr4.S_223763826	223763826	G/T	0.0793651	5.56168e-05	6.67281	GRMZM2G132653	223763563-223772524	Unknown
			chr4.S_223767029	223767029	G/A	0.0793651	5.56168e-05	6.67281
			chr4.S_223772357	223772357	A/C	0.0711462	5.57349e-05	6.63264
	4	RDW	chr4.S_224880999	224880999	A/C	0.0925267	3.43285e-06	7.92196	GRMZM2G474119	224879602-224881835	Unknown
			chr4.S_224881189	224881189	G/T	0.132143	4.34131e-05	6.09316	GRMZM2G174598	224909714-224912537	Pectin lyase-like superfamily protein
			chr4.S_224881557	224881557	A/G	0.135714	3.74873e-05	6.19786	GRMZM2G048733	224953989-224957311	RCAR3 - Regulatory components of ABA receptor 3
			chr4.S_224909818	224909818	C/A	0.131673	1.0894e-05	7.0811
	4	RDW	chr4.S_225872821	225872821	T/C	0.0642857	2.6632e-05	6.54095	GRMZM2G153602	225868507-225871548	Dual specificity protein phosphatase-related
			chr4.S_225872822	225872822	C/A	0.0642857	2.6632e-05	6.54095
	4	RDW	chr4.S_233209786	233209786	A/G	0.47929	5.91814e-05	10.5222	GRMZM2G155822	233204450-233208527	Calcium-binding EF-hand family protein
									GRMZM2G030542	233209443-233212350	Regulator of chromosome condensation (RCC1) family protein
									GRMZM2G030402	233215261-233215960	HrpN-interacting protein from malus protein
									GRMZM2G029566	233220256-233225418	Fumarylacetoacetase putative
									GRMZM2G030265	233223790-233225415	Pectin lyase-like superfamily protein
									GRMZM2G028005	233252356-233259935	Outer envelope protein of 80 kDa
	4	R/S	chr4.S_240738325	240738325	C/G	0.0398406	3.88842e-05	6.79273	GRMZM2G016858	240738145-240743250	XLG2 - Extra-large guanine nucleotide-binding protein 2
			chr4.S_240738326	240738326	G/A	0.0398406	3.88842e-05	6.79273	GRMZM2G015989	240742463-240747734	Chaperonin 60 beta
			chr4.S_240738328	240738328	A/C	0.0398406	3.88842e-05	6.79273
			chr4.S_240738332	240738332	G/A	0.0398406	3.88842e-05	6.79273
	5	FeSc	chr5.S_4770003	4770003	T/C	0.04	3.55459e-05	5.82797	GRMZM2G028813	4759480-4765251	IQD5 - IQ-domain 5
									GRMZM2G029101	4765463-4767511	CSL zinc finger domain-containing protein
									GRMZM2G029270	4768003-4770397	Syntaxin of plants 124
									AC155496.2_FG009	4777029-4786789	CUL4 - Cullin4
	5	R/S	chr5.S_16557887	16557887	A/C	0.0655738	7.2844e-05	6.74156	None
	5	SDW	PZE-105044798	32353014	G/A	0.139394	1.45454e-05	12.1708	GRMZM2G079417	32351789-32353850	Unknown
									GRMZM2G381453	32358781-32362763	Major facilitator superfamily protein
	5	RDW	chr5.S_48629485	48629485	A/G	0.195572	6.08595e-05	6.084	AC225718.2_FG009	48629736-48630047	Wound-responsive family protein
									GRMZM2G060029	48678186-48680406	ARM repeat superfamily protein
	5	R/S	chr5.S_59467959	59467959	T/C	0.294118	6.75516e-05	7.04531	GRMZM2G050450	59459794-59461545	HXXXD-type acyl-transferase family protein
									GRMZM2G513713	59467695-59468874	Unknown
									GRMZM2G050460	59471890-59475075	Ribosomal protein L7Ae/L30e/S12e/Gadd45 family protein
	5	RDW	chr5.S_144714068	144714068	C/A	0.08	7.33028e-05	5.9285	GRMZM2G126447	144703542-144714347	UBP15 - Ubiquitin-specific protease 15
			chr5.S_144714219	144714219	A/T	0.08	7.33028e-05	5.9285	GRMZM2G069542	144808460-144816059	PEP2 - Phosphoenolpyruvate carboxylase 2
			chr5.S_144808505	144808505	C/T	0.0794224	3.59952e-05	6.39994
	5	SDW	chr5.S_168888428	168888428	G/A	0.488372	6.543e-05	9.71817	GRMZM2G038536	168861882-168867375	NAD+ ADP-ribosyltransferases; NAD+ ADP-ribosyltransferases
									GRMZM2G074099	168870357-168875600	Sodium Bile acid symporter family
									GRMZM2G115504	168885590-168889526	Alpha/beta-Hydrolases superfamily protein
									GRMZM2G115491	168890072-168891220	RmlC-like cupins superfamily protein
	5	R/S	chr5.S_211999988	211999988	A/T	0.432203	5.6577e-05	7.21708	GRMZM5G801436	211975266-211979302	P-loop containing nucleoside triphosphate hydrolases superfamily
									GRMZM2G095778	211985112-211989199	CHI4 - Chalcone flavanone isomerase 4
									GRMZM2G332560	211993398-212000103	Unknown
									GRMZM2G163749	212027167-212030047	Subtilase family protein.
									GRMZM2G039864	212048815-212049757	Unknown
	5	R/S	chr5.S_214111249	214111249	A/G	0.25	5.18016e-05	7.58169	GRMZM2G467717	214067938-214075634	Neurochondrin family protein
									GRMZM2G467756	214077718-214078206	RING/U-box superfamily protein
									GRMZM5G847230	214078994-214079444	Unknown
									GRMZM2G180435	214081527-214081829	Unknown
									GRMZM2G180430	214089781-214098979	DBPTF2 - DBP-transcription factor 2
									GRMZM2G180422	214110744-214116787	Plasma membrane fusion protein
									GRMZM2G180418	214122497-214132628	PTAC17 - Plastid transcriptionally active 17
									GRMZM2G180419	214124567-214125996	Serine-rich protein-related
									GRMZM2G180384	214143136-214146617	Proteasome maturation factor UMP1
	5	R/S	chr5.S_215816030	215816030	T/C	0.0995671	3.06621e-05	7.82705	GRMZM2G056598	215781414-215787413	CHR4 - Chromatin remodeling 4
			chr5.S_215816089	215816089	T/C	0.0995671	3.06621e-05	7.82705	GRMZM2G056419	215797633-215804339	Actin-related protein C1B
									GRMZM2G356938	215811083-215816830	Potassium channel beta subunit 1
									GRMZM5G848768	215817786-215821620	PKT3 - Peroxisomal 3-ketoacyl-CoA thiolase 3
									GRMZM5G837869	215827224-215831730	CYP13 - cytochrome P450 13
									GRMZM2G013981	215833318-215836436	S-adenosyl-L-methionine-dependent methyltransferases superfamily protein
									AC232393.1_FG009	215836583-215838313	SLO1 - SLOW GROWTH 1
									GRMZM5G894916	215841082-215843115	Unknown
									GRMZM5G879872	215843845-215844674	Heavy metal transport/detoxification superfamily protein
	6	R/S	chr6.S_4434296	4434296	A/C	0.13617	5.47647e-05	7.21255	GRMZM2G173428	4433930-4439940	CTC-interacting domain 11
	6	RDW	chr6.S_145276764	145276764	T/G	0.144928	3.12768e-05	6.50462	GRMZM2G060079	145269813-145277227	Oxidoreductase 2OG-Fe(II) oxygenase family protein
									GRMZM2G479608	145319248-145323982	Bax inhibitor-1 family protein
	6	RDW	chr6.S_149353906	149353906	C/A	0.202247	1.35876e-05	7.87824	GRMZM2G091201	149353219-149354478	MYBR13 - MYB-related-transcription factor 13
		R/S	chr6.S_149353908	149353908	A/G	0.120833	3.26494e-05	7.42002
			chr6.S_149353909	149353909	T/G	0.120833	3.26494e-05	7.42002
			chr6.S_149353910	149353910	A/T	0.120833	3.26494e-05	7.42002
	6	RL	chr6.S_163104757	163104757	T/A	0.126126	2.97576e-05	8.22627	GRMZM2G039385	163090674-163099570	Phosphatidyl serine synthase family protein
	7	SDW	SYN8556	2585078	G/A	0.326923	3.13883e-05	8.06069	None
	7	R/S	chr7.S_2776581	2776581	A/T	0.188341	7.81e-05	7.15797	GRMZM5G894233	272987-276586	PROT1 - Proline transporter 1
	7	SDW	chr7.S_6357120	6357120	A/T	0.0784314	8.62719e-05	6.24194	GRMZM2G106204	6310349-6323667	YAB3 - C2C2-YABBY-transcription factor 3
			chr7.S_6357120	6357120	A/T	0.078125	5.96e-05	9.47043	GRMZM2G406170	6356093-6357279	BURP9 - BURP domain-containing protein-RD22-like 9
	7	R/S	chr7.S_8257828	8257828	G/A	0.0365854	4.43588e-06	9.11796	GRMZM2G170397	8218240-8220274	ROC2 - Rotamase cyclophilin 2
			chr7.S_8257885	8257885	T/G	0.0365854	4.43588e-06	9.11796	GRMZM2G144645	8257517-8265388	CCHH7 - Cys2His2 Zinc Finger7
			chr7.S_8257947	8257947	T/C	0.0483871	9.96505e-05	6.43166	GRMZM2G445384	8266871-8268200	Unknown
			chr7.S_8257950	8257950	T/C	0.0483871	9.96505e-05	6.43166	GRMZM2G144705	8303374-8306612	HNH endonuclease
			chr7.S_8257968	8257968	C/G	0.0483871	9.96505e-05	6.43166	GRMZM2G144726	8305897-8310296	ECT2 - Evolutionarily conserved C-terminal region 2
			chr7.S_8260989	8260989	G/C	0.0489796	9.78294e-05	6.51048	GRMZM2G144705	8303374-8306612	HNH endonuclease
			chr7.S_8261071	8261071	G/A	0.0487805	9.37162e-05	6.54195	GRMZM2G144726	8305897-8310296	evolutionarily conserved C-terminal region 2
			chr7.S_8261152	8261152	G/A	0.0487805	9.37162e-05	6.54195
			chr7.S_8261200	8261200	A/T	0.0487805	9.37162e-05	6.54195
			chr7.S_8261206	8261206	A/G	0.0483871	9.96505e-05	6.43166
			chr7.S_8261272	8261272	C/G	0.0487805	9.37162e-05	6.54195
			chr7.S_8261300	8261300	C/T	0.0487805	9.37162e-05	6.54195
			chr7.S_8261327	8261327	A/T	0.0483871	9.96505e-05	6.43166
			chr7.S_8261346	8261346	G/A	0.0487805	9.37162e-05	6.54195
			chr7.S_8262699	8262699	T/A	0.0489796	9.78294e-05	6.51048
			chr7.S_8263562	8263562	G/T	0.0489796	9.78294e-05	6.51048
			chr7.S_8264937	8264937	T/C	0.0483871	9.96505e-05	6.43166
			chr7.S_8264974	8264974	T/A	0.0362903	4.45836e-06	9.05387
			chr7.S_8265009	8265009	A/G	0.0487805	9.37162e-05	6.54195
			chr7.S_8265033	8265033	G/A	0.0483871	9.96505e-05	6.43166
			chr7.S_8265083	8265083	G/C	0.0483871	9.96505e-05	6.43166
			chr7.S_8265090	8265090	A/G	0.0483871	9.96505e-05	6.43166
			chr7.S_8266951	8266951	A/G	0.0367347	4.17228e-06	9.22081
	7	R/S	chr7.S_20168300	20168300	T/G	0.15748	2.11016e-05	7.38113	GRMZM2G105996	20165377-20168407	Ras-related small GTP-binding family protein
									GRMZM2G404688	20171657-20172327	Gene encoding ADP-ribosylation factor and similar to other ARFs and ARF-like proteins
									GRMZM2G017634	20195172-20202509	Transmembrane protein
	7	R/S	chr7.S_45887731	45887731	G/T	0.11245	4.27495e-05	6.8837	None
			chr7.S_45888560	45888560	A/T	0.11245	4.27495e-05	6.8837
			chr7.S_45888593	45888593	C/T	0.11245	4.27495e-05	6.8837
	7	R/S	chr7.S_130093540	130093540	C/G	0.134146	7.68566e-05	6.49115	AC225205.3_FG003	130092349-130094061	Phosphoinositide 4-kinase gamma 7
									GRMZM5G824938	130097614-130101719	Unknown
	7	R/S	chr7.S_132081152	132081152	C/G	0.125	3.5753e-05	7.06139	GRMZM2G161377	132057407-132064668	Lipid-binding serum glycoprotein family protein
			chr7.S_132081844	132081844	A/C	0.137652	9.39713e-05	6.34741	GRMZM2G161302	132064765-132074425	Unknown
									GRMZM2G174799	132080811-132082900	FLA7 - FASCICLIN-like arabinoogalactan 7
	7	R/S	chr7.S_132730181	132730181	A/G	0.338912	4.77727e-06	8.98147	GRMZM2G111152	132729379-132731093	AGC (cAMP-dependent cGMP-dependent and protein kinase C) kinase family protein
			chr7.S_132805817	132805817	G/C	0.228	8.81211e-05	6.27658	GRMZM2G137211	132805225-132810409	Nucleolar protein gar2-related
			chr7.S_132806213	132806213	G/A	0.232	5.50633e-05	6.65196	GRMZM2G137077	132820064-132822170	Pectin lyase-like superfamily protein
			chr7.S_132806230	132806230	T/C	0.232	5.50633e-05	6.65196	GRMZM2G111152	132729379-132731093	AGC (cAMP-dependent cGMP-dependent and protein kinase C) kinase family protein
			chr7.S_132806303	132806303	C/T	0.319672	1.09223e-06	10.1938	GRMZM2G137211	132805225-132810409	Nucleolar protein gar2-related
			chr7.S_132806469	132806469	T/C	0.232	8.26829e-05	6.32729	GRMZM2G137077	132820064-132822170	Pectin lyase-like superfamily protein
	7	PH	chr7.S_133365828	133365828	T/C	0.0737705	1.97562e-05	8.15035	GRMZM2G103902	133359936-133367491	Emsy N Terminus (ENT)/ plant Tudor-like domains-containing protein
			chr7.S_133378557	133378557	A/T	0.194215	3.44804e-06	9.14752	GRMZM2G103783	133369333-133372849	MYBR82 - MYB-related-transcription factor 82
									GRMZM2G103713	133373705-133375357	Encodes a ß-barrel protein, named OEP40
									GRMZM2G104339	133377290-133377751	Unknown
									GRMZM5G871418	133378443-133380547	Beta-mannosyltransferase-like protein
									GRMZM2G104299	133381156-133401455	AT hook motif DNA-binding family protein
	7	R/S	chr7.S_134139136	134139136	A/G	0.49345	8.5985e-05	6.75735	GRMZM2G004583	134086106-134096942	Lojap-related protein
			chr7.S_134139974	134139974	T/G	0.497817	5.6943e-05	7.1115	GRMZM2G004531	134099371-134102423	NACTF79 - NAC-transcription factor 79
			chr7.S_134141203	134141203	G/A	0.497817	5.6943e-05	7.1115	GRMZM2G033884	134102807-134105547	MEF18 - Mitochondrial editing factor 18
			chr7.S_134141246	134141246	G/A	0.49345	3.14564e-05	7.62508	GRMZM2G168397	134124581-134131335	DNAJ heat shock N-terminal domain-containing protein
			chr7.S_134141306	134141306	A/G	0.49345	3.14564e-05	7.62508	GRMZM2G168364	134135706-134137488	BK4 - Brittle stalk 4
									GRMZM2G168269	134138522-134142520	MBD108 - methyl binding domain108
	7	FeSc	PZE-107083757	138735403	A/G	0.478088	1.93497e-05	7.08857	GRMZM5G854301	138685720-138688026	Transmembrane protein
									AC234154.1_FG008	138702335-138706163	LCAT3 - Lecithin:cholesterol acyltransferase 3
									AC234154.1_FG007	138725371-138730210	CHY1 - Beta-hydroxyisobutyryl-CoA hydrolase 1
	7	R/S	chr7.S_163676359	163676359	C/A	0.0794979	6.13152e-05	6.71653	GRMZM2G131262	163670331-163673084	Unknown
									GRMZM2G131243	163675070-163677324	NAD(P)-binding Rossmann-fold superfamily protein
									GRMZM2G131228	163682417-163683264	Unknown
									GRMZM2G431885	163686255-163686793	Unknown
									GRMZM2G131167	163688367-163691160	GR-RBP3 - Glycine-rich RNA-binding protein 3
	7	R/S	chr7.S_168746391	168746391	T/G	0.0522088	4.52421e-05	7.1071	GRMZM2G300709	168680466-168700974	POK1 - Phragmoplast orienting kinesin 1
									GRMZM2G039757	168744978-168747272	TolB protein-related
									GRMZM2G129761	168785597-168786938	PER1 - 1-Cysteine peroxiredoxin 1
	7	RL	chr7.S_173515277	173515277	A/G	0.04	2.84054e-05	8.48737	GRMZM2G131026	173486418-173490475	APY2 - Apyrase 2
			chr7.S_173515326	173515326	A/G	0.0396476	2.87889e-05	8.33642	GRMZM2G430849	173514759-173517298	NACTF122 - NAC-transcription factor 122
									GRMZM2G469380	173553684-173555507	Hydroxyproline-rich glycoprotein family protein
	8	RDW	chr8.S_6591439	6591439	C/G	0.0693431	1.07549e-05	7.37117	GRMZM2G156643	6582620-6587779	Transmembrane protein
									GRMZM2G156673	6590983-6592937	RPS5 - Ribosomal protein S5
	8	SDW	chr8.S_17391138	17391138	T/C	0.331429	7.74408e-05	9.46537	GRMZM2G119230	17370948-17371391	Unknown
									GRMZM5G893381	17374877-17377796	DEAD box RNA helicase family protein
									GRMZM2G062069	17380160-17383660	Unknown
									GRMZM2G061969	17388792-17393555	PLD2 - phospholipase D2
									GRMZM2G061932	17420296-17421579	Embryo-specific protein 3 (ATS3)
									GRMZM2G061735	17422102-17426460	Alba DNA/RNA-binding protein
	8	SDW	chr8.S_18442325	18442325	A/G	0.168776	7.43762e-05	6.94145	GRMZM2G078267	18427657-18428984	AtBS1(activation-tagged BRI1 suppressor 1)-interacting factor 1
									GRMZM2G375159	18442050-18444157	HXXXD-type acyl-transferase family protein
									GRMZM2G336815	18448251-18451290	Proteasome component (PCI) domain protein
	8	SDW	PZE-108037342	59315890	A/C	0.102767	1.68744e-05	7.51197	GRMZM2G324903	59314795-59317116	SWEET2 - Sugars will eventually be exported transporter 2
			PZE-108037344	59316135	A/G	0.104418	5.2882e-05	6.89194	GRMZM5G834286	59469330-59471010	Unknown
			PZE-108037347	59316487	C/A	0.104	5.13698e-05	6.91082	GRMZM2G023840	59973029-59975575	Peroxidase superfamily protein
			PZE-108037352	59316983	A/G	0.104418	5.2882e-05	6.89194
			PZE-108037375	59386119	G/A	0.0876494	4.81188e-05	6.84149
			PZE-108037387	59440530	G/A	0.105469	1.91182e-05	7.49394
			PZE-108037453	59968512	G/A	0.0793651	7.77584e-05	6.39115
			PZE-108037457	59972520	A/T	0.0869565	1.934e-05	7.49829
		RDW	PZE-108037387	59440530	G/A	0.120141	7.69289e-05	5.76484
			PZE-108037453	59968512	G/A	0.0960854	9.41547e-05	5.56274
			PZE-108037457	59972520	A/T	0.103203	5.47967e-05	5.9162
	8	RDW	chr8.S_95022613	95022613	T/G	0.379433	9.31206e-05	6.12318	GRMZM2G006661	95012946-95017548	MLKT2 - Maize LINC KASH AtWIT-like 2
			chr8.S_95022648	95022648	T/C	0.379433	9.31206e-05	6.12318	GRMZM2G006745	95020014-95023360	EREB22 - AP2-EREBP-transcription factor 22
			SYN3429	95022697	G/A	0.392086	2.36433e-05	6.67205	GRMZM2G086637	95125931-95129840	SEC14 cytosolic factor family protein / phosphoglyceride transfer family protein
			chr8.S_95022728	95022728	T/C	0.378947	6.63459e-05	5.85917
			chr8.S_95022752	95022752	A/C	0.378947	6.63459e-05	5.85917
			chr8.S_95022761	95022761	A/C	0.378947	6.63459e-05	5.85917
			chr8.S_95022798	95022798	C/T	0.374126	5.15427e-05	5.96937
			PZA03736.1	95022806	A/C	0.382353	6.2899e-06	7.72177
			chr8.S_95022933	95022933	C/T	0.375439	5.08629e-05	5.97971
			chr8.S_95022948	95022948	A/G	0.375439	5.08629e-05	5.97971
			chr8.S_95022987	95022987	A/G	0.375439	5.08629e-05	5.97971
			chr8.S_95023005	95023005	G/A	0.375439	5.08629e-05	5.97971
			chr8.S_95023011	95023011	G/A	0.375439	5.08629e-05	5.97971
			chr8.S_95023220	95023220	C/T	0.375439	5.08629e-05	5.97971
			PZE-108053388	95096811	A/G	0.390511	5.77912e-05	6.06289
	8	R/S	chr8.S_110372709	110372709	A/C	0.0426357	3.65084e-05	6.76535	GRMZM2G150217	110371798-110372963	Glycine-rich protein family
									GRMZM2G101852	110374175-110378712	Protein with RING/U-box and TRAF-like domains
	8	PH	PZE-108069428	121895631	C/A	0.390558	2.66494e-05	7.87335	GRMZM2G082792	121883080-121887432	FQR1 - Flavodoxin-like quinone reductase 1
									GRMZM2G384755	121889087-121897585	RK3 - Receptor kinase 3
									GRMZM2G082894	121901413-121904227	Transmembrane protein
	8	R/S	chr8.S_141651505	141651505	T/C	0.0509804	9.51541e-05	6.13109	GRMZM2G351990	141648491-141651599	HS1 - Heat stable protein 1
	8	R/S	chr8.S_142231445	142231445	A/C	0.349138	2.22143e-05	8.04495	GRMZM2G050485	142225800-142228222	Tetratricopeptide repeat (TPR)-like superfamily protein
									GRMZM2G050548	142231062-142237075	Leucine-rich repeat protein kinase family protein
	8	R/S	chr8.S_143565667	143565667	C/A	0.0661157	2.22913e-05	7.81377	GRMZM2G128658	143561517-143565822	TTL1 - Tetratricopetide-repeat thioredoxin-like 1
	8	R/S	chr8.S_145164125	145164125	G/A	0.0793651	2.20451e-05	7.32664	GRMZM2G074540	145138887-145141631	SLAH3 - SLAC1 homologue 3
			chr8.S_145164387	145164387	T/C	0.0793651	2.20451e-05	7.32664	GRMZM2G074735	145162783-145164555	Calcium-dependent lipid-binding (CaLB domain) family protein
									GRMZM2G158647	145190787-145192369	Encodes a member of the MAKR gene family
									GRMZM2G158649	145196852-145197762	Late embryogenesis abundant protein
	8	SDW	PZE-108088403	145800523	G/A	0.442553	6.74431e-05	6.69065	GRMZM2G162347	145795095-145802851	SCP1-like small phosphatase 4
									GRMZM2G131334	145841923-145848016	MPK8 - MAP kinase8
	8	R/S	chr8.S_157235253	157235253	A/G	0.0894942	4.7764e-05	6.61497	GRMZM2G147709	157234181-157237874	SAG18 - Senescence associated gene 18
			chr8.S_157238299	157238299	T/C	0.124	8.79211e-05	6.48408	GRMZM2G446960	157237785-157240528	RNA binding Plectin/S10 domain-containing protein
			chr8.S_157238337	157238337	C/A	0.0807692	2.3837e-05	7.14357	GRMZM2G118265	157288922-157294484	Copine (Calcium-dependent phospholipid-binding protein) family
			chr8.S_157239699	157239699	G/C	0.0807692	2.3837e-05	7.14357
	8	RDW	chr8.S_157666465	157666465	C/A	0.377863	8.68194e-05	6.66199	GRMZM2G105221	157618948-157621644	Glycosyltransferase family 61 protein
			chr8.S_157666515	157666515	T/C	0.357414	7.46774e-05	6.31282	GRMZM2G040309	157665920-157671554	CLT1 - CRT (chloroquine-resistance transporter)-like transporter 1.
			chr8.S_157666517	157666517	A/G	0.357414	7.46774e-05	6.31282
			chr8.S_157667379	157667379	T/C	0.314607	7.09506e-05	6.32605
	8	FeSc	chr8.S_165280711	165280711	C/G	0.3	6.92707e-05	5.48132	GRMZM2G129065	165202669-165231287	TBL7 - TRICHOME BIREFRINGENCE-LIKE 7
									GRMZM2G002023	165234053-165239619	PGSIP1 - Plant glycogenin-like starch initiation protein 1
									GRMZM2G092759	165266558-165269212	SET domain-containing protein
									GRMZM2G092817	165272948-165276224	Catalytic LigB subunit of aromatic ring-opening dioxygenase family
									GRMZM2G092945	165280615-165286744	AAP5 - Amino acid permease 5
	8	RL	chr8.S_165595033	165595033	G/A	0.434783	3.51129e-05	7.75486	GRMZM2G005236	165542549-165548286	RNA-binding (RRM/RBD/RNP motifs) family protein
									GRMZM2G005374	165555388-165560077	SNARE-like superfamily protein
									GRMZM2G005483	165581674-165585343	SUN4 - SUN domain protein 4
									GRMZM2G128215	165590941-165593262	F-box family protein
									GRMZM2G128248	165594730-165597234	DNAJ heat shock family protein
									GRMZM2G156206	165633890-165635461	Hyccin
	8	R/S	chr8.S_171406137	171406137	A/G	0.146552	7.52047e-05	7.11711	GRMZM2G310115	171389637-171408843	Encodes a plant-specific actin binding protein SCAB1
		PH	chr8.S_171439620	171439620	A/C	0.142259	5.37955e-05	7.41532	GRMZM2G012160	171412337-171415029	Encodes a protein with cysteine proteinase inhibitor activity
									AC204359.3_FG005	171439571-171440653	Drug/metabolite transporter superfamily protein
									GRMZM2G409635	171441146-171441969	Unknown
	9	PH	chr9.S_5077377	5077377	T/A	0.45614	7.51561e-05	7.12708	GRMZM5G862101	5071956-5077654	HVA22 homologue A
			chr9.S_5077412	5077412	A/C	0.45614	7.51561e-05	7.12708
	9	SDW	chr9.S_30948359	30948359	G/A	0.338983	9.84259e-05	9.01762	GRMZM2G058407	30943220-30948556	Signal recognition particle SRP9/SRP14 subunit
	9	FeSc	PZE-109029079	31282459	G/A	0.430328	9.95854e-05	6.16653	GRMZM2G308595	31205055-31206730	NUDT21 - Nudix hydrolase homolog 21
	9	FeSc	chr9.S_90366645	90366645	C/T	0.209386	9.83109e-05	5.08866	GRMZM2G171616	90365166-90368247	ZmEBF1 - EIN3-binding F-box protein 1
									GRMZM2G056166	90836447-90841741	TPX2 (targeting protein for Xklp2) protein family.
									GRMZM2G056093	90840974-90843238	Tetratricopeptide repeat (TPR)-like superfamily protein.
	9	R/S	chr9.S_100509508	100509508	A/G	0.0702479	6.83912e-05	6.66126	GRMZM2G151689	100506849-100509731	C3H18 - C3H-transcription factor 318
	9	R/S	chr9.S_118440936	118440936	T/G	0.0489796	1.65857e-05	7.83326	GRMZM2G113873	118450767-118456524	CGS1 - Cystathionine gamma-synthase1
	9	RDW	chr9.S_129184241	129184241	C/G	0.17037	8.47903e-05	5.88889	GRMZM2G164358	129183883-129186213	RING-H2 finger C1A
									GRMZM2G465333	129188625-129190794	Nascent polypeptide-associated complex (NAC) alpha subunit family protein
	9	SDW	ZM013186-0134	149987808	G/A	0.237154	7.48568e-05	6.24636	GRMZM2G028855	149962654-149963387	Thionin-like gene
									GRMZM2G028852	149970121-149973973	Pentatricopeptide repeat (PPR) superfamily protein
									GRMZM2G330945	149990370-149992602	COR27 - Cold regulated gene 27
									GRMZM2G330907	149997326-150009049	LTK2 - Leucine-rich transmembrane protein kinase2
	10	R/S	chr10.S_4090270	4090270	A/G	0.114865	9.96517e-05	11.5263	GRMZM2G088313	4053258-4059943	Unknown
			chr10.S_4090279	4090279	A/G	0.122449	3.40465e-05	13.2945	GRMZM2G387731	4061297-4062239	Unknown
			chr10.S_4090283	4090283	G/T	0.1	5.16307e-05	12.4035	GRMZM2G129775	4064851-4070919	Deubiquitinase with preference towards M1 and K48 linkages.
									GRMZM2G129804	4071331-4073937	Elongation factor P (EF-P) family protein
	10	RDW	chr10.S_10618594	10618594	C/T	0.121094	3.70482e-06	9.37918	GRMZM2G026231	10582274-10586991	TMN1 - Transmembrane nine 1
			chr10.S_10618628	10618628	A/G	0.121094	3.70482e-06	9.37918	GRMZM2G402493	10599513-10600468	Unknown
			chr10.S_10618643	10618643	T/C	0.243137	1.43688e-06	9.62162	GRMZM2G103740	10603307-10607243	ATPase family associated with various cellular activities (AAA)
									GRMZM2G103662	10613555-10616571	Eukaryotic aspartyl protease family protein
									GRMZM2G103546	10617994-10622010	ALDH25 - Aldehyde dehydrogenase 25
	10	SDW	PZE-110033676	63613700	A/G	0.0655738	6.23851e-05	9.11621	None
			PZE-110033677	63613729	A/C	0.0655738	6.24e-05	9.11621
	10	SDW	chr10.S_131843508	131843508	C/G	0.133721	2.956e-05	10.8954	GRMZM2G400570	131879446-131882389	Unknown
			chr10.S_131843510	131843510	C/T	0.139535	7.56e-05	9.73057	GRMZM5G812538	131884181-131884942	ZmYSL11 - Yellow stripe-like transporter11
			chr10.S_131843559	131843559	C/T	0.168605	6.11e-05	9.99317	GRMZM5G893444	131888157-131892103	ZmYSL12 - Yellow stripe-like transporter12
			chr10.S_131843592	131843592	C/T	0.133721	3.56e-05	10.6618
	10	PH	PZE-110079148	133714022	A/G	0.471861	3.36561e-06	9.71312	GRMZM5G800975	133708726-133710518	LCBK1 - Long-chain base (LCB) kinase 1
									GRMZM2G396527	133725738-133726232	HB70 - Homeobox-transcription factor 70
									GRMZM2G127776	133728649-133729210	Unknown
									GRMZM2G429237	133736750-133742234	Ubiquitin-specific protease family C19-related protein
									GRMZM2G127821	133743762-133745000	Unknown
	10	FeSc	chr10.S_134058188	134058188	G/T	0.465385	4.43584e-05	5.61333	GRMZM2G126665	134032517-134034788	RNA-binding (RRM/RBD/RNP motifs) family protein
									GRMZM2G427087	134039237-134040599	THX31 - Trihelix-transcription factor 31
									GRMZM2G126742	134043229-134046251	CAT6 - cationic amino acid transporter 6
									GRMZM2G427097	134053442-134057895	GDH2 - Glutamic dehydrogenase 2
									GRMZM2G427106	134057764-134059399	Winged-helix DNA-binding transcription factor family protein
									GRMZM2G421212	134094157-134098692	GATA19 - C2C2-GATA-transcription factor 19
	10	RL	chr10.S_138662526	138662526	A/C	0.446429	1.18454e-05	8.82477	GRMZM5G843302	138661483-138664149	PS3 - Phosphate starvation-induced gene 3
									AF466202.2_FG012	138676374-138677343	AMP-dependent synthetase and ligase family protein
									GRMZM2G037792	138692673-138695382	GRAS79 - GRAS-transcription factor 79
	10	RDW	chr10.S_142092094	142092094	C/A	0.101124	5.31592e-05	6.34549	GRMZM2G019325	142067983-142070677	RPS11 - ribosomal protein S11
									GRMZM2G019986	142070803-142075281	GlcNAc1pUT2 - N-acetylglucosamine-1-phosphate uridylyltransferase 2
									GRMZM2G119802	142091649-142095485	MBD123 - Methyl binding domain 123
	10	R/S	chr10.S_147206518	147206518	C/A	0.141026	5.89371e-05	6.99967	GRMZM2G125149	147183665-147186785	Transport protein particle (TRAPP) component
			chr10.S_147206879	147206879	T/G	0.141026	5.89371e-05	6.99967	GRMZM2G423861	147187794-147201486	Kinesin-like calmodulin-binding protein (ZWICHEL)
									GRMZM5G814035	147205788-147206638	Unknown
									GRMZM2G125083	147206883-147213776	Phospholipid/glycerol acyltransferase family protein
									GRMZM2G033375	147217752-147236515	UCH3 - Ubiquitin C-terminal hydrolase 3
									GRMZM2G405662	147239279-147240522	Heavy metal transport/detoxification superfamily protein
									GRMZM2G107620	147244065-147246642	Regulatory protein RecX family protein
									GRMZM2G107557	147250484-147254715	Unknown
	10	R/S	chr10.S_148637784	148637784	A/C	0.226852	8.85696e-05	7.18661	GRMZM2G093623	148589707-148592889	MSH3 - homolog of DNA mismatch repair protein MSH3
									GRMZM2G074787	148605215-148610112	Cleavage/polyadenylation specificity factor 25kDa subunit
									GRMZM2G074759	148627784-148629933	AMP-dependent synthetase and ligase family protein
									GRMZM2G074718	148637234-148638741	Unknown
									GRMZM2G074107	148640860-148643787	AT hook motif DNA-binding family protein

## Sheet: Table S4
	Table S4 Co-localization of significant SNPs in this study with previously reported QTLs and SNPs
	Trait	Chr	SNP	Position	Alleles	MAF	P value	R2 (%)	References
	FeSc	1	chr1.S_98355709	98355709	G/A	0.246324	7.11742e-05	5.30088	Li et al., 2016; Luo et al., 2017
		5	chr5.S_4770003	4770003	T/C	0.04	3.55459e-05	5.82797	Li et al., 2016
		9	PZE-109029079	31282459	G/A	0.430328	9.95854e-05	6.16653	Luo et al., 2017
	PH	1	PZE-101125417	158401610	A/G	0.17551	1.14314e-05	8.29634	Li et al., 2016; Luo et al., 2017
		1	PZE-101125420	158421534	G/A	0.176955	4.11229e-06	9.19069	Li et al., 2016; Luo et al., 2017
		1	chr1.S_158474847	158474847	T/C	0.187251	3.14009e-06	8.98108	Li et al., 2016; Luo et al., 2017
		1	chr1.S_158476657	158476657	A/C	0.173913	1.2094e-06	9.76353	Li et al., 2016; Luo et al., 2017
		1	chr1.S_158478330	158478330	T/C	0.173913	1.2094e-06	9.76353	Li et al., 2016; Luo et al., 2017
		1	chr1.S_158478770	158478770	G/A	0.173913	1.2094e-06	9.76353	Li et al., 2016; Luo et al., 2017
		3	chr3.S_167430632	167430632	C/A	0.320346	1.588e-05	8.34223	Azevedo et al., 2015
		3	chr3.S_200068026	200068026	T/C	0.06	2.68425e-06	9.15808	Azevedo et al., 2015
		4	PZE-104067650	134448513	A/G	0.203922	6.47225e-05	6.4496	Luo et al., 2017
		4	chr4.S_134994856	134994856	A/T	0.28629	6.18858e-05	7.07655	Luo et al., 2017
		4	chr4.S_134994861	134994861	A/G	0.288618	6.10919e-05	7.0911	Luo et al., 2017
		8	PZE-108069428	121895631	C/A	0.390558	2.66494e-05	7.87335	Azevedo et al., 2015; Luo et al., 2017
	RL	1	chr1.S_204755022	204755022	A/C	0.142857	4.17417e-05	7.05683	Azevedo et al., 2015
		1	chr1.S_220778027	220778027	T/G	0.452586	6.70443e-05	7.04925	Azevedo et al., 2015
		1	chr1.S_220778054	220778054	C/A	0.452586	6.70443e-05	7.04925	Azevedo et al., 2015
		1	chr1.S_220778654	220778654	T/G	0.452586	6.70443e-05	7.04925	Azevedo et al., 2015
		1	chr1.S_220778656	220778656	G/T	0.452586	6.70443e-05	7.04925	Azevedo et al., 2015
		2	chr2.S_19266717	19266717	G/C	0.378261	9.7636e-05	6.75469	Hindu et al., 2018
		2	chr2.S_33076072	33076072	A/G	0.124498	8.71284e-05	6.32441	Gu et al., 2015
	SDW	1	chr1.S_25623600	25623600	G/T	0.165746	8.8e-05	9.00052	Azevedo et al., 2015
		1	chr1.S_25625996	25625996	T/A	0.176796	2.52e-05	10.4229	Azevedo et al., 2015
		1	chr1.S_33112319	33112319	C/T	0.162921	5.42e-05	9.5343	Azevedo et al., 2015
		1	chr1.S_33112428	33112428	T/G	0.174157	1.62092e-05	10.9514	Azevedo et al., 2015
		1	PZE-101096927	95440325	A/G	0.216216	1.31044e-05	11.8351	Li et al., 2016; Luo et al., 2017
		1	chr1.S_191854777	191854777	C/T	0.198864	3.78891e-05	10.282	Li et al., 2016; Luo et al., 2017
		3	chr3.S_170114308	170114308	C/A	0.1	2.83928e-05	7.31704	Azevedo et al., 2015
		3	chr3.S_210821187	210821187	G/A	0.356725	9.84129e-05	9.47581	Azevedo et al., 2015
		3	chr3.S_210821240	210821240	T/A	0.356725	9.84e-05	9.47581	Azevedo et al., 2015
		4	chr4.S_43239660	43239660	A/G	0.0930233	3.8286e-05	6.68867	Azevedo et al., 2015; Luo et al., 2017
		4	chr4.S_137568006	137568006	T/C	0.0585938	8.03088e-05	6.2281	Gu e al., 2015; Luo et al., 2017
		5	PZE-105044798	32353014	G/A	0.139394	1.45454e-05	12.1708	Gu e al., 2015
		5	chr5.S_168888428	168888428	G/A	0.488372	6.543e-05	9.71817	Luo et al., 2017
		8	PZE-108037342	59315890	A/C	0.102767	1.68744e-05	7.51197	Luo et al., 2017
		8	PZE-108037344	59316135	A/G	0.104418	5.2882e-05	6.89194	Luo et al., 2017
		8	PZE-108037347	59316487	C/A	0.104	5.13698e-05	6.91082	Luo et al., 2017
		8	PZE-108037352	59316983	A/G	0.104418	5.2882e-05	6.89194	Luo et al., 2017
		8	PZE-108037375	59386119	G/A	0.0876494	4.81188e-05	6.84149	Luo et al., 2017
		8	PZE-108037387	59440530	G/A	0.105469	1.91182e-05	7.49394	Luo et al., 2017
		8	PZE-108037453	59968512	G/A	0.0793651	7.77584e-05	6.39115	Luo et al., 2017
		8	PZE-108037457	59972520	A/T	0.0869565	1.934e-05	7.49829	Luo et al., 2017
		8	PZE-108088403	145800523	G/A	0.442553	6.74431e-05	6.69065	Azevedo et al., 2015
		9	chr9.S_30948359	30948359	G/A	0.338983	9.84259e-05	9.01762	Azevedo et al., 2015; Luo et al., 2017
	RDW	1	chr1.S_31578464	31578464	T/C	0.32967	9.80383e-05	6.14062	Azevedo et al., 2015
		1	chr1.S_31743584	31743584	C/A	0.267658	0.000101097	6.20232	Azevedo et al., 2015
		1	PZE-101096927	95440325	A/G	0.207547	9.04244e-06	12.1487	Li et al., 2016; Luo et al., 2017
		1	chr1.S_194558542	194558542	C/G	0.453125	6.84349e-05	6.82932	Li et al., 2016
		3	chr3.S_8816077	8816077	T/C	0.0457746	7.93025e-05	5.64869	Luo et al., 2017
		4	chr4.S_131764614	131764614	G/A	0.29562	9.93417e-05	5.69968	Luo et al., 2017
		5	chr5.S_48629485	48629485	A/G	0.195572	6.08595e-05	6.084	Benke et al., 2015; Gu et al., 2015; Luo et al., 2017
		5	chr5.S_144808505	144808505	C/T	0.0794224	3.59952e-05	6.39994	Li et al., 2016; Luo et al., 2017
		8	PZE-108037387	59440530	G/A	0.120141	7.69289e-05	5.76484	Luo et al., 2017
		8	PZE-108037453	59968512	G/A	0.0960854	9.41547e-05	5.56274	Luo et al., 2017
		8	PZE-108037457	59972520	A/T	0.103203	5.47967e-05	5.9162	Luo et al., 2017
		8	chr8.S_95022613	95022613	T/G	0.379433	9.31206e-05	6.12318	Luo et al., 2017
		8	chr8.S_95022648	95022648	T/C	0.379433	9.31206e-05	6.12318	Luo et al., 2017
		8	SYN3429	95022697	G/A	0.392086	2.36433e-05	6.67205	Luo et al., 2017
		8	chr8.S_95022728	95022728	T/C	0.378947	6.63459e-05	5.85917	Luo et al., 2017
		8	chr8.S_95022752	95022752	A/C	0.378947	6.63459e-05	5.85917	Luo et al., 2017
		8	chr8.S_95022761	95022761	A/C	0.378947	6.63459e-05	5.85917	Luo et al., 2017
		8	chr8.S_95022798	95022798	C/T	0.374126	5.15427e-05	5.96937	Luo et al., 2017
		8	PZA03736.1	95022806	A/C	0.382353	6.2899e-06	7.72177	Luo et al., 2017
		8	chr8.S_95022933	95022933	C/T	0.375439	5.08629e-05	5.97971	Luo et al., 2017
		8	chr8.S_95022948	95022948	A/G	0.375439	5.08629e-05	5.97971	Luo et al., 2017
		8	chr8.S_95022987	95022987	A/G	0.375439	5.08629e-05	5.97971	Luo et al., 2017
		8	chr8.S_95023005	95023005	G/A	0.375439	5.08629e-05	5.97971	Luo et al., 2017
		8	chr8.S_95023011	95023011	G/A	0.375439	5.08629e-05	5.97971	Luo et al., 2017
		8	chr8.S_95023220	95023220	C/T	0.375439	5.08629e-05	5.97971	Luo et al., 2017
		8	PZE-108053388	95096811	A/G	0.390511	5.77912e-05	6.06289	Luo et al., 2017
		9	chr9.S_129184241	129184241	C/G	0.17037	8.47903e-05	5.88889	Luo et al., 2017
		10	chr10.S_142092094	142092094	C/A	0.101124	5.31592e-05	6.34549	Luo et al., 2017
	R/S	1	chr1.S_160818551	160818551	C/T	0.08	9.84837e-05	6.30499	Li et al., 2016
		1	chr1.S_161780039	161780039	C/T	0.0581395	9.479e-05	6.02909	Li et al., 2016
		1	chr1.S_170824174	170824174	A/G	0.0620155	5.85782e-05	6.49269	Li et al., 2016
		1	chr1.S_170824177	170824177	C/T	0.0620155	5.85782e-05	6.49269	Li et al., 2016
		1	chr1.S_170824185	170824185	C/T	0.0620155	5.85782e-05	6.49269	Li et al., 2016
		1	chr1.S_170824408	170824408	T/A	0.0664062	9.20776e-05	6.17392	Li et al., 2016
		1	chr1.S_170825207	170825207	A/C	0.0658915	3.77661e-05	6.83872	Li et al., 2016
		1	chr1.S_170825219	170825219	T/C	0.0658915	3.77661e-05	6.83872	Li et al., 2016
		1	chr1.S_170846492	170846492	A/G	0.0664062	4.08093e-05	6.80663	Li et al., 2016
		1	chr1.S_170846714	170846714	C/T	0.0934959	6.38279e-05	6.66457	Li et al., 2016
		1	chr1.S_183986163	183986163	T/G	0.0996016	2.21468e-06	9.25816	Li et al., 2016
		1	chr1.S_187381436	187381436	G/A	0.321138	6.01118e-05	6.73594	Li et al., 2016
		1	chr1.S_189200959	189200959	G/A	0.0284553	1.94743e-05	7.77119	Li et al., 2016
		2	chr2.S_167850571	167850571	C/T	0.054902	3.79511e-05	7.01368	Li et al., 2016
		2	chr2.S_186675161	186675161	A/G	0.115079	4.44371e-05	6.85634	Benke et al., 2015
		2	chr2.S_186821180	186821180	A/G	0.240664	5.0172e-05	6.95919	Benke et al., 2015
		2	chr2.S_186821344	186821344	G/A	0.204167	2.83232e-05	7.43796	Benke et al., 2015
		2	chr2.S_186821427	186821427	C/G	0.232365	7.09178e-05	6.67243	Benke et al., 2015
		3	chr3.S_40068924	40068924	A/G	0.113281	8.83481e-05	6.14586	Gu et al., 2015; Li et al., 2016
		3	chr3.S_46176638	46176638	C/T	0.27044	6.15747e-05	10.9985	Gu et al., 2015; Li et al., 2016
		3	chr3.S_50943269	50943269	C/G	0.0524194	5.19282e-05	6.7173	Li et al., 2016
		3	chr3.S_191123642	191123642	A/G	0.422311	7.83526e-05	6.57449	Azevedo et al., 2015
		3	chr3.S_191123645	191123645	A/G	0.464567	6.87081e-05	6.58759	Azevedo et al., 2015
		3	chr3.S_191123690	191123690	T/G	0.262948	3.77763e-05	7.13498	Azevedo et al., 2015
		3	chr3.S_191124131	191124131	C/G	0.456693	3.19671e-05	7.21198	Azevedo et al., 2015
		3	chr3.S_191124145	191124145	C/A	0.324	2.61135e-05	7.46252	Azevedo et al., 2015
		3	chr3.S_191124807	191124807	A/G	0.456693	3.19671e-05	7.21198	Azevedo et al., 2015
		3	chr3.S_191125303	191125303	C/G	0.456693	3.19671e-05	7.21198	Azevedo et al., 2015
		3	chr3.S_191158119	191158119	C/T	0.444882	8.31116e-05	6.36649	Azevedo et al., 2015
		3	chr3.S_191185365	191185365	G/T	0.410156	6.41638e-05	6.38503	Azevedo et al., 2015
		4	chr4.S_219582768	219582768	C/T	0.452	8.41595e-05	6.26328	Wang et al., 2016
		5	chr5.S_16557887	16557887	A/C	0.0655738	7.2844e-05	6.74156	Gu et al., 2015
		5	chr5.S_59467959	59467959	T/C	0.294118	6.75516e-05	7.04531	Gu et al., 2015
		8	chr8.S_141651505	141651505	T/C	0.0509804	9.51541e-05	6.13109	Azevedo et al., 2015
		8	chr8.S_142231445	142231445	A/C	0.349138	2.22143e-05	8.04495	Azevedo et al., 2015
		8	chr8.S_143565667	143565667	C/A	0.0661157	2.22913e-05	7.81377	Azevedo et al., 2015
		8	chr8.S_145164125	145164125	G/A	0.0793651	2.20451e-05	7.32664	Azevedo et al., 2015
		8	chr8.S_145164387	145164387	T/C	0.0793651	2.20451e-05	7.32664	Azevedo et al., 2015
		10	chr10.S_147206518	147206518	C/A	0.141026	5.89371e-05	6.99967	Luo et al., 2017
		10	chr10.S_147206879	147206879	T/G	0.141026	5.89371e-05	6.99967	Luo et al., 2017
